# Supplementary material for: Taxonomic and faunistic notes on the genus Trichotichnus from Korea (Coleoptera, Carabidae, Harpalinae, Harpalini)
Source: Biodivers Data J. 2022 Jun 6;10:e83804. doi: 10.3897/BDJ.10.e83804 (PMC9848573; doi:10.3897/BDJ.10.e83804)
Supplement: XML Treatment for Trichotichnus [file BDJ.10.e83804-treatment1.xml]

<!DOCTYPE tp:taxon-treatment
  PUBLIC "-//TaxonX//DTD Taxonomic Treatment Publishing DTD v0 20100105//EN" "tax-treatment-NSO.dtd">
<tp:taxon-treatment xmlns:tp="http://www.plazi.org/taxpub"><tp:treatment-meta><mixed-citation publication-type="journal"><person-group><name><surname>Kim</surname><given-names>Dooyoung</given-names></name><name><surname>Suh</surname><given-names>Sang Jae</given-names></name></person-group><article-title>Taxonomic and faunistic notes on the genus <italic><tp:taxon-name><tp:taxon-name-part taxon-name-part-type="genus" reg="Trichotichnus">Trichotichnus</tp:taxon-name-part></tp:taxon-name></italic> from Korea (<tp:taxon-name><tp:taxon-name-part taxon-name-part-type="order">Coleoptera</tp:taxon-name-part></tp:taxon-name>, <tp:taxon-name><tp:taxon-name-part taxon-name-part-type="family">Carabidae</tp:taxon-name-part></tp:taxon-name>, <tp:taxon-name><tp:taxon-name-part taxon-name-part-type="subfamily">Harpalinae</tp:taxon-name-part></tp:taxon-name>, <tp:taxon-name><tp:taxon-name-part taxon-name-part-type="tribe">Harpalini</tp:taxon-name-part></tp:taxon-name>)</article-title><source>Biodivers Data J</source><day>06</day><month>06</month><year>2022</year><volume>10</volume><pub-id pub-id-type="doi">10.3897/BDJ.10.e83804</pub-id></mixed-citation></tp:treatment-meta><tp:nomenclature><tp:taxon-name>
            <object-id xmlns:xlink="http://www.w3.org/1999/xlink" content-type="arpha" xlink:type="simple">C31DF917-2F78-5875-B704-43F958639869</object-id>
            <tp:taxon-name-part taxon-name-part-type="genus">Trichotichnus</tp:taxon-name-part>
          </tp:taxon-name><tp:taxon-authority>Morawitz, 1863</tp:taxon-authority><tp:nomenclature-citation-list><tp:nomenclature-citation><tp:taxon-name>
                <tp:taxon-name-part taxon-name-part-type="genus">Trichotichnus</tp:taxon-name-part>
              </tp:taxon-name><tp:type-species><tp:taxon-name><tp:taxon-name-part taxon-name-part-type="genus">Trichotichnus</tp:taxon-name-part> (<tp:taxon-name-part taxon-name-part-type="subgenus">Trichotichnus</tp:taxon-name-part>) <tp:taxon-name-part taxon-name-part-type="species">longitarsis</tp:taxon-name-part></tp:taxon-name></tp:type-species><comment> Morawitz, 1863<xref ref-type="bibr" rid="B7775908">Morawitz 1863</xref>: 63. </comment></tp:nomenclature-citation></tp:nomenclature-citation-list></tp:nomenclature><tp:treatment-sec sec-type="Diagnosis"><title>Diagnosis</title><p>The genus <italic><tp:taxon-name><tp:taxon-name-part taxon-name-part-type="genus" reg="Trichotichnus">Trichotichnus</tp:taxon-name-part></tp:taxon-name></italic> can be distinguished from other genera by the following characteristics (<xref ref-type="bibr" rid="B7742268">Habu 1973</xref>, <xref ref-type="bibr" rid="B7742361">Kataev 2020</xref>): frontal impression extending towards margin of eye, mentum with developed tooth and with narrow epilobe, paraglossa glabrous; pronotum without posterior marginal seta; elytra smooth, often iridescent, interval 3 usually with one dorsal setigerous pore on stria 2 and without setigerous pore on intervals 5 and 7, elytral intervals without or with microsculpture consisting of transverse meshes; abdominal sternites mostly without extra setae; protibia with one to four (usually two or three) preapical spines on outer margin, apical spur slender, not dentate, metafemur with two (rarely three) setae on hind margin, male pro- and mesotarsus with ventral biseriate vestiture; median lobe of aedeagus with apical orifice in dorsal position or shifted to left, with or without apical capitulum; hemisternite with one to five setae or small spines apically.</p></tp:treatment-sec><ref-list><ref id="B7775908"><element-citation xmlns:xlink="http://www.w3.org/1999/xlink" publication-type="article" xlink:type="simple"><person-group person-group-type="author"><name name-style="western"><surname>Morawitz</surname><given-names>A.</given-names></name></person-group><year>1863</year><article-title>Beitrag zur Käferfauna der Insel Jesso. Erste Lieferung. <tp:taxon-name><tp:taxon-name-part taxon-name-part-type="family">Cicindelidae</tp:taxon-name-part></tp:taxon-name> et Carabici</article-title><source>Mémoires de l’Académie Impériale des Sciences de St.-Pétersbourg (septième série)</source><volume>6</volume><issue>3</issue><fpage>1</fpage><lpage>84</lpage></element-citation></ref><ref id="B7742268"><element-citation xmlns:xlink="http://www.w3.org/1999/xlink" publication-type="book" xlink:type="simple"><person-group person-group-type="author"><name name-style="western"><surname>Habu</surname><given-names>A.</given-names></name></person-group><year>1973</year><source><tp:taxon-name><tp:taxon-name-part taxon-name-part-type="family">Carabidae</tp:taxon-name-part></tp:taxon-name>: <tp:taxon-name><tp:taxon-name-part taxon-name-part-type="tribe">Harpalini</tp:taxon-name-part></tp:taxon-name> (<tp:taxon-name><tp:taxon-name-part taxon-name-part-type="class">Insecta</tp:taxon-name-part></tp:taxon-name>: <tp:taxon-name><tp:taxon-name-part taxon-name-part-type="order">Coleoptera</tp:taxon-name-part></tp:taxon-name>). Fauna Japonica</source><publisher-name>Keigaku Publishing Company</publisher-name><publisher-loc>Tokyo</publisher-loc><size units="page">430</size></element-citation></ref><ref id="B7742361"><element-citation xmlns:xlink="http://www.w3.org/1999/xlink" publication-type="article" xlink:type="simple"><person-group person-group-type="author"><name name-style="western"><surname>Kataev</surname><given-names>B. M.</given-names></name></person-group><year>2020</year><article-title>Description of a new subgenus of <italic><tp:taxon-name><tp:taxon-name-part taxon-name-part-type="genus" reg="Trichotichnus">Trichotichnus</tp:taxon-name-part></tp:taxon-name></italic> (<tp:taxon-name><tp:taxon-name-part taxon-name-part-type="order">Coleoptera</tp:taxon-name-part></tp:taxon-name>: <tp:taxon-name><tp:taxon-name-part taxon-name-part-type="family">Carabidae</tp:taxon-name-part></tp:taxon-name>), with two new species from the Western Ghats (India), and remarks on other subgenera</article-title><source>Zoosystematica Rossica</source><volume>29</volume><issue>2</issue><fpage>172</fpage><lpage>194</lpage><pub-id pub-id-type="doi">10.31610/zsr/2020.29.2.172</pub-id></element-citation></ref></ref-list></tp:taxon-treatment>
