# Supplementary material for: Taxonomic and faunistic notes on the genus Trichotichnus from Korea (Coleoptera, Carabidae, Harpalinae, Harpalini)
Source: Biodivers Data J. 2022 Jun 6;10:e83804. doi: 10.3897/BDJ.10.e83804 (PMC9848573; doi:10.3897/BDJ.10.e83804)
Supplement: XML Treatment for Trichotichnus (Iridessus) lucidus [file BDJ.10.e83804-treatment5.xml]

<!DOCTYPE tp:taxon-treatment
  PUBLIC "-//TaxonX//DTD Taxonomic Treatment Publishing DTD v0 20100105//EN" "tax-treatment-NSO.dtd">
<tp:taxon-treatment xmlns:tp="http://www.plazi.org/taxpub"><tp:treatment-meta><mixed-citation publication-type="journal"><person-group><name><surname>Kim</surname><given-names>Dooyoung</given-names></name><name><surname>Suh</surname><given-names>Sang Jae</given-names></name></person-group><article-title>Taxonomic and faunistic notes on the genus <italic><tp:taxon-name><tp:taxon-name-part taxon-name-part-type="genus" reg="Trichotichnus">Trichotichnus</tp:taxon-name-part></tp:taxon-name></italic> from Korea (<tp:taxon-name><tp:taxon-name-part taxon-name-part-type="order">Coleoptera</tp:taxon-name-part></tp:taxon-name>, <tp:taxon-name><tp:taxon-name-part taxon-name-part-type="family">Carabidae</tp:taxon-name-part></tp:taxon-name>, <tp:taxon-name><tp:taxon-name-part taxon-name-part-type="subfamily">Harpalinae</tp:taxon-name-part></tp:taxon-name>, <tp:taxon-name><tp:taxon-name-part taxon-name-part-type="tribe">Harpalini</tp:taxon-name-part></tp:taxon-name>)</article-title><source>Biodivers Data J</source><day>06</day><month>06</month><year>2022</year><volume>10</volume><pub-id pub-id-type="doi">10.3897/BDJ.10.e83804</pub-id></mixed-citation></tp:treatment-meta><tp:nomenclature><tp:taxon-name><object-id xmlns:xlink="http://www.w3.org/1999/xlink" content-type="arpha" xlink:type="simple">B5FCA821-39BD-5409-8EC9-9A6D4A50F5FE</object-id><tp:taxon-name-part taxon-name-part-type="genus">Trichotichnus</tp:taxon-name-part> (<tp:taxon-name-part taxon-name-part-type="subgenus">Iridessus</tp:taxon-name-part>) <tp:taxon-name-part taxon-name-part-type="species">lucidus</tp:taxon-name-part></tp:taxon-name><tp:taxon-authority>(Morawitz, 1863)</tp:taxon-authority><tp:nomenclature-citation-list><tp:nomenclature-citation><tp:taxon-name>
                <tp:taxon-name-part taxon-name-part-type="genus" reg="Harpalus">Harpalus</tp:taxon-name-part>
                <tp:taxon-name-part taxon-name-part-type="species" reg="lucidus">lucidus</tp:taxon-name-part>
              </tp:taxon-name><comment> Morawitz, 1863 - <xref ref-type="bibr" rid="B7775908">Morawitz 1863</xref>: 72.</comment></tp:nomenclature-citation><tp:nomenclature-citation><tp:taxon-name>
                <tp:taxon-name-part taxon-name-part-type="genus" reg="Iridessus">Iridessus</tp:taxon-name-part>
                <tp:taxon-name-part taxon-name-part-type="species" reg="lucidus">lucidus</tp:taxon-name-part>
              </tp:taxon-name><comment>: Bates, 1883 - <xref ref-type="bibr" rid="B7865767">Bates 1883</xref>: 240.</comment></tp:nomenclature-citation><tp:nomenclature-citation><tp:taxon-name>
                <tp:taxon-name-part taxon-name-part-type="genus" reg="Trichotichnus">Trichotichnus</tp:taxon-name-part>
                <tp:taxon-name-part taxon-name-part-type="species" reg="lucidus">lucidus</tp:taxon-name-part>
              </tp:taxon-name><comment>: Csiki, 1932 - <xref ref-type="bibr" rid="B7872138">Csiki 1932</xref>: 1219.</comment></tp:nomenclature-citation><tp:nomenclature-citation><tp:taxon-name><tp:taxon-name-part taxon-name-part-type="genus" reg="Trichotichnus">Trichotichnus</tp:taxon-name-part> (<tp:taxon-name-part taxon-name-part-type="subgenus" reg="Trichotichnus">Trichotichnus</tp:taxon-name-part>) <tp:taxon-name-part taxon-name-part-type="species" reg="lucidus">lucidus</tp:taxon-name-part></tp:taxon-name><comment>: Habu, 1961 - <xref ref-type="bibr" rid="B7742241">Habu 1961</xref>: 135.</comment></tp:nomenclature-citation><tp:nomenclature-citation><tp:taxon-name><tp:taxon-name-part taxon-name-part-type="genus" reg="Trichotichnus">Trichotichnus</tp:taxon-name-part> (<tp:taxon-name-part taxon-name-part-type="subgenus" reg="Iridessus">Iridessus</tp:taxon-name-part>) <tp:taxon-name-part taxon-name-part-type="species" reg="lucidus">lucidus</tp:taxon-name-part></tp:taxon-name><comment>: Kataev and Wrase, 2017 - <italic><xref ref-type="bibr" rid="B7775863">Kataev and Wrase 2017</xref></italic>: 558.</comment></tp:nomenclature-citation></tp:nomenclature-citation-list></tp:nomenclature><tp:treatment-sec sec-type="materials"><title>Materials</title><list list-type="alpha-lower" list-content="occurrences"><list-item><p><bold>Type status:</bold> <named-content xmlns:xlink="http://www.w3.org/1999/xlink" content-type="dwc:typeStatus" xlink:type="simple">Other material</named-content>. <bold>Occurrence:</bold> sex: <named-content xmlns:xlink="http://www.w3.org/1999/xlink" content-type="dwc:sex" xlink:type="simple">1 male</named-content>; lifeStage: <named-content xmlns:xlink="http://www.w3.org/1999/xlink" content-type="dwc:lifeStage" xlink:type="simple">adult</named-content>; <bold>Taxon:</bold> scientificName: <named-content xmlns:xlink="http://www.w3.org/1999/xlink" content-type="dwc:scientificName" xlink:type="simple"><tp:taxon-name><tp:taxon-name-part taxon-name-part-type="genus" reg="Trichotichnus">Trichotichnus</tp:taxon-name-part> (<tp:taxon-name-part taxon-name-part-type="subgenus" reg="Iridessus">Iridessus</tp:taxon-name-part>) <tp:taxon-name-part taxon-name-part-type="species" reg="lucidus">lucidus</tp:taxon-name-part></tp:taxon-name></named-content>; order: <named-content xmlns:xlink="http://www.w3.org/1999/xlink" content-type="dwc:order" xlink:type="simple"><tp:taxon-name><tp:taxon-name-part taxon-name-part-type="order">Coleoptera</tp:taxon-name-part></tp:taxon-name></named-content>; family: <named-content xmlns:xlink="http://www.w3.org/1999/xlink" content-type="dwc:family" xlink:type="simple"><tp:taxon-name><tp:taxon-name-part taxon-name-part-type="family">Carabidae</tp:taxon-name-part></tp:taxon-name></named-content>; genus: <named-content xmlns:xlink="http://www.w3.org/1999/xlink" content-type="dwc:genus" xlink:type="simple"><tp:taxon-name><tp:taxon-name-part taxon-name-part-type="genus">Trichotichnus</tp:taxon-name-part></tp:taxon-name></named-content>; subgenus: <named-content xmlns:xlink="http://www.w3.org/1999/xlink" content-type="dwc:subgenus" xlink:type="simple"><tp:taxon-name><tp:taxon-name-part taxon-name-part-type="subgenus">Iridessus</tp:taxon-name-part></tp:taxon-name></named-content>; specificEpithet: <named-content xmlns:xlink="http://www.w3.org/1999/xlink" content-type="dwc:specificEpithet" xlink:type="simple"><tp:taxon-name><tp:taxon-name-part taxon-name-part-type="genus" reg="Trichotichnus"/><tp:taxon-name-part taxon-name-part-type="species" reg="lucidus">lucidus</tp:taxon-name-part></tp:taxon-name></named-content>; scientificNameAuthorship: <named-content xmlns:xlink="http://www.w3.org/1999/xlink" content-type="dwc:scientificNameAuthorship" xlink:type="simple">(Morawitz, 1863)</named-content>; vernacularName: <named-content xmlns:xlink="http://www.w3.org/1999/xlink" content-type="dwc:vernacularName" xlink:type="simple">참윤머리먼지벌레</named-content>; <bold>Location:</bold> country: <named-content xmlns:xlink="http://www.w3.org/1999/xlink" content-type="dwc:country" xlink:type="simple">Korea</named-content>; stateProvince: <named-content xmlns:xlink="http://www.w3.org/1999/xlink" content-type="dwc:stateProvince" xlink:type="simple">Jeju-si</named-content>; locality: <named-content xmlns:xlink="http://www.w3.org/1999/xlink" content-type="dwc:locality" xlink:type="simple">Mt. Hallasan, Coll. Tae Sung Kwon</named-content>; <bold>Event:</bold> samplingProtocol: <named-content xmlns:xlink="http://www.w3.org/1999/xlink" content-type="dwc:samplingProtocol" xlink:type="simple">pit-fall trap</named-content>; eventTime: <named-content xmlns:xlink="http://www.w3.org/1999/xlink" content-type="dwc:eventTime" xlink:type="simple">V–VI.2011</named-content>; <bold>Record Level:</bold> basisOfRecord: <named-content xmlns:xlink="http://www.w3.org/1999/xlink" content-type="dwc:basisOfRecord" xlink:type="simple">PreservedSpecimen</named-content></p></list-item></list></tp:treatment-sec><tp:treatment-sec sec-type="Distribution"><title>Distribution</title><p>Korea: South; Japan: Kyushu, Honshu, Shikoku, Hokkaido (<xref ref-type="bibr" rid="B7742268">Habu 1973</xref>); Russia: Far East (<xref ref-type="bibr" rid="B7775863">Kataev and Wrase 2017</xref>).</p></tp:treatment-sec><tp:treatment-sec sec-type="Notes"><title>Notes</title><p><xref ref-type="bibr" rid="B7742445">Moon and Paik (2006c)</xref> mentioned that the Korean specimen of <italic><tp:taxon-name><tp:taxon-name-part taxon-name-part-type="genus" reg="Trichotichnus">T.</tp:taxon-name-part><tp:taxon-name-part taxon-name-part-type="species" reg="lucidus">lucidus</tp:taxon-name-part></tp:taxon-name></italic> was not identified during the study. However, the brief collection data and photography of this species in Korea was recently recorded by <xref ref-type="bibr" rid="B7862213">Kwon et al. (2018)</xref>, based on the specimen deposited in the National Institute of Forest Science, Korea. The specimen was re-examined by the authors and the distribution of <italic><tp:taxon-name><tp:taxon-name-part taxon-name-part-type="genus" reg="Trichotichnus">T.</tp:taxon-name-part><tp:taxon-name-part taxon-name-part-type="species" reg="lucidus">lucidus</tp:taxon-name-part></tp:taxon-name></italic> in Korea is confirmed (Fig. <xref ref-type="fig" rid="F7878775">8</xref>).</p></tp:treatment-sec><tp:treatment-sec><!--Section generated to contain objects referenced in tp:taxon-treatment.--><fig id="F7878775" position="float" orientation="portrait"><object-id xmlns:xlink="http://www.w3.org/1999/xlink" content-type="arpha" xlink:type="simple">FA34D966-3CA9-5039-A269-A2B30B8E4117</object-id><object-id xmlns:xlink="http://www.w3.org/1999/xlink" content-type="doi" xlink:type="simple">10.3897/BDJ.10.e83804.figure8</object-id><label>Figure 8.</label><caption><p>Habitus of <tp:taxon-name><tp:taxon-name-part taxon-name-part-type="genus" reg="Trichotichnus">Trichotichnus</tp:taxon-name-part> (<tp:taxon-name-part taxon-name-part-type="subgenus" reg="Iridessus">Iridessus</tp:taxon-name-part>) <tp:taxon-name-part taxon-name-part-type="species" reg="lucidus">lucidus</tp:taxon-name-part></tp:taxon-name> (Morawitz, 1863), male. Scale bar: 2 mm.</p></caption><graphic xmlns:xlink="http://www.w3.org/1999/xlink" xlink:href="bdj-10-e83804-g008.jpg" position="float" id="oo_683505.jpg" orientation="portrait" xlink:type="simple"><uri content-type="original_file" xlink:type="simple">https://binary.pensoft.net/fig/683505</uri></graphic></fig></tp:treatment-sec><ref-list><ref id="B7775908"><element-citation xmlns:xlink="http://www.w3.org/1999/xlink" publication-type="article" xlink:type="simple"><person-group person-group-type="author"><name name-style="western"><surname>Morawitz</surname><given-names>A.</given-names></name></person-group><year>1863</year><article-title>Beitrag zur Käferfauna der Insel Jesso. Erste Lieferung. <tp:taxon-name><tp:taxon-name-part taxon-name-part-type="family">Cicindelidae</tp:taxon-name-part></tp:taxon-name> et Carabici</article-title><source>Mémoires de l’Académie Impériale des Sciences de St.-Pétersbourg (septième série)</source><volume>6</volume><issue>3</issue><fpage>1</fpage><lpage>84</lpage></element-citation></ref><ref id="B7865767"><element-citation xmlns:xlink="http://www.w3.org/1999/xlink" publication-type="article" xlink:type="simple"><person-group person-group-type="author"><name name-style="western"><surname>Bates</surname><given-names>H. W.</given-names></name></person-group><year>1883</year><article-title>Supplement to the geodephagous <tp:taxon-name><tp:taxon-name-part taxon-name-part-type="order">Coleoptera</tp:taxon-name-part></tp:taxon-name> of Japan, chiefly from the collection of Mr. George Lewis, made during his second visit, from February, 1880, to September, 1881.</article-title><source>The Transactions of the Entomological Society of London</source><fpage>205</fpage><lpage>290</lpage></element-citation></ref><ref id="B7872138"><element-citation xmlns:xlink="http://www.w3.org/1999/xlink" publication-type="chapter" xlink:type="simple"><person-group person-group-type="author"><name name-style="western"><surname>Csiki</surname><given-names>E.</given-names></name></person-group><year>1932</year><chapter-title>Carabidae: Harpalinae VI (Pars 121). 1023–1278</chapter-title><person-group person-group-type="editor"><name name-style="western"><surname>Junk</surname><given-names>W.</given-names></name><name name-style="western"><surname>Schenkling</surname><given-names>S.</given-names></name></person-group><source>Coleopterorum catalogus. Volumen III. <tp:taxon-name><tp:taxon-name-part taxon-name-part-type="family">Carabidae</tp:taxon-name-part></tp:taxon-name> III. Berlin</source><publisher-name>W. Junk</publisher-name><size units="page">1933</size></element-citation></ref><ref id="B7742241"><element-citation xmlns:xlink="http://www.w3.org/1999/xlink" publication-type="article" xlink:type="simple"><person-group person-group-type="author"><name name-style="western"><surname>Habu</surname><given-names>A.</given-names></name></person-group><year>1961</year><article-title>Revisional study of the species of the <tp:taxon-name><tp:taxon-name-part taxon-name-part-type="tribe">Trichotichnini</tp:taxon-name-part></tp:taxon-name>, the subtribe of the tribe <tp:taxon-name><tp:taxon-name-part taxon-name-part-type="tribe">Harpalini</tp:taxon-name-part></tp:taxon-name>, from Japan (<tp:taxon-name><tp:taxon-name-part taxon-name-part-type="order">Coleoptera</tp:taxon-name-part></tp:taxon-name>, <tp:taxon-name><tp:taxon-name-part taxon-name-part-type="family">Carabidae</tp:taxon-name-part></tp:taxon-name>).</article-title><source>Bulletin of the National Institute of Agricultural Sciences, Series C</source><volume>13</volume><fpage>127</fpage><lpage>169</lpage></element-citation></ref><ref id="B7775863"><element-citation xmlns:xlink="http://www.w3.org/1999/xlink" publication-type="chapter" xlink:type="simple"><person-group person-group-type="author"><name name-style="western"><surname>Kataev</surname><given-names>B. M.</given-names></name><name name-style="western"><surname>Wrase</surname><given-names>D. W.</given-names></name></person-group><year>2017</year><chapter-title>Subtribe Harpalina Bonelli, 1810. 515–562.</chapter-title><person-group person-group-type="editor"><name name-style="western"><surname>Löbl</surname><given-names>I.</given-names></name><name name-style="western"><surname>Löbl</surname><given-names>D.</given-names></name></person-group><source>Catalogue of Palaearctic <tp:taxon-name><tp:taxon-name-part taxon-name-part-type="order">Coleoptera</tp:taxon-name-part></tp:taxon-name>. Vol. 1. Revised and updated edition. <tp:taxon-name><tp:taxon-name-part taxon-name-part-type="suborder">Archostemata</tp:taxon-name-part></tp:taxon-name>–<tp:taxon-name><tp:taxon-name-part taxon-name-part-type="suborder">Myxophaga</tp:taxon-name-part></tp:taxon-name>–<tp:taxon-name><tp:taxon-name-part taxon-name-part-type="suborder">Adephaga</tp:taxon-name-part></tp:taxon-name></source><publisher-name>Brill</publisher-name><publisher-loc>Leiden, Boston</publisher-loc><size units="page">1443</size></element-citation></ref><ref id="B7742268"><element-citation xmlns:xlink="http://www.w3.org/1999/xlink" publication-type="book" xlink:type="simple"><person-group person-group-type="author"><name name-style="western"><surname>Habu</surname><given-names>A.</given-names></name></person-group><year>1973</year><source><tp:taxon-name><tp:taxon-name-part taxon-name-part-type="family">Carabidae</tp:taxon-name-part></tp:taxon-name>: <tp:taxon-name><tp:taxon-name-part taxon-name-part-type="tribe">Harpalini</tp:taxon-name-part></tp:taxon-name> (<tp:taxon-name><tp:taxon-name-part taxon-name-part-type="class">Insecta</tp:taxon-name-part></tp:taxon-name>: <tp:taxon-name><tp:taxon-name-part taxon-name-part-type="order">Coleoptera</tp:taxon-name-part></tp:taxon-name>). Fauna Japonica</source><publisher-name>Keigaku Publishing Company</publisher-name><publisher-loc>Tokyo</publisher-loc><size units="page">430</size></element-citation></ref><ref id="B7742445"><element-citation xmlns:xlink="http://www.w3.org/1999/xlink" publication-type="article" xlink:type="simple"><person-group person-group-type="author"><name name-style="western"><surname>Moon</surname><given-names>C. S.</given-names></name><name name-style="western"><surname>Paik</surname><given-names>J. C.</given-names></name></person-group><year>2006</year><article-title>Notes on <tp:taxon-name><tp:taxon-name-part taxon-name-part-type="tribe">Harpalini</tp:taxon-name-part></tp:taxon-name> (<tp:taxon-name><tp:taxon-name-part taxon-name-part-type="order">Coleoptera</tp:taxon-name-part></tp:taxon-name>, <tp:taxon-name><tp:taxon-name-part taxon-name-part-type="family">Carabidae</tp:taxon-name-part></tp:taxon-name>) from Korea (3)</article-title><source>Korean Journal of Soil Zoology</source><volume>11</volume><issue>1-2</issue><fpage>66</fpage><lpage>84</lpage></element-citation></ref><ref id="B7862213"><element-citation xmlns:xlink="http://www.w3.org/1999/xlink" publication-type="book" xlink:type="simple"><person-group person-group-type="author"><name name-style="western"><surname>Kwon</surname><given-names>Tae Sung</given-names></name><name name-style="western"><surname>Jung</surname><given-names>Jong Kook</given-names></name><name name-style="western"><surname>Park</surname><given-names>Chan Woo</given-names></name></person-group><year>2018</year><source><tp:taxon-name><tp:taxon-name-part taxon-name-part-type="order">Coleoptera</tp:taxon-name-part></tp:taxon-name> (<tp:taxon-name><tp:taxon-name-part taxon-name-part-type="family">Carabidae</tp:taxon-name-part></tp:taxon-name>) specimen in National Institute of Forest Science, Korea</source><publisher-name>National Institute of Forest Science</publisher-name><size units="page">131</size></element-citation></ref></ref-list></tp:taxon-treatment>
