# Supplementary material for: Taxonomic and faunistic notes on the genus Trichotichnus from Korea (Coleoptera, Carabidae, Harpalinae, Harpalini)
Source: Biodivers Data J. 2022 Jun 6;10:e83804. doi: 10.3897/BDJ.10.e83804 (PMC9848573; doi:10.3897/BDJ.10.e83804)
Supplement: XML Treatment for Trichotichnus (Trichotichnus) longitarsis [file BDJ.10.e83804-treatment13.xml]

<!DOCTYPE tp:taxon-treatment
  PUBLIC "-//TaxonX//DTD Taxonomic Treatment Publishing DTD v0 20100105//EN" "tax-treatment-NSO.dtd">
<tp:taxon-treatment xmlns:tp="http://www.plazi.org/taxpub"><tp:treatment-meta><mixed-citation publication-type="journal"><person-group><name><surname>Kim</surname><given-names>Dooyoung</given-names></name><name><surname>Suh</surname><given-names>Sang Jae</given-names></name></person-group><article-title>Taxonomic and faunistic notes on the genus <italic><tp:taxon-name><tp:taxon-name-part taxon-name-part-type="genus" reg="Trichotichnus">Trichotichnus</tp:taxon-name-part></tp:taxon-name></italic> from Korea (<tp:taxon-name><tp:taxon-name-part taxon-name-part-type="order">Coleoptera</tp:taxon-name-part></tp:taxon-name>, <tp:taxon-name><tp:taxon-name-part taxon-name-part-type="family">Carabidae</tp:taxon-name-part></tp:taxon-name>, <tp:taxon-name><tp:taxon-name-part taxon-name-part-type="subfamily">Harpalinae</tp:taxon-name-part></tp:taxon-name>, <tp:taxon-name><tp:taxon-name-part taxon-name-part-type="tribe">Harpalini</tp:taxon-name-part></tp:taxon-name>)</article-title><source>Biodivers Data J</source><day>06</day><month>06</month><year>2022</year><volume>10</volume><pub-id pub-id-type="doi">10.3897/BDJ.10.e83804</pub-id></mixed-citation></tp:treatment-meta><tp:nomenclature><tp:taxon-name><object-id xmlns:xlink="http://www.w3.org/1999/xlink" content-type="arpha" xlink:type="simple">071C421B-9543-54A9-B997-D73C6E29EB3D</object-id><tp:taxon-name-part taxon-name-part-type="genus">Trichotichnus</tp:taxon-name-part> (<tp:taxon-name-part taxon-name-part-type="subgenus">Trichotichnus</tp:taxon-name-part>) <tp:taxon-name-part taxon-name-part-type="species">longitarsis</tp:taxon-name-part></tp:taxon-name><tp:taxon-authority>Morawitz, 1863</tp:taxon-authority></tp:nomenclature></tp:taxon-treatment>
